# Supplementary material for: GraphscoreDTA: optimized graph neural network for protein–ligand binding affinity prediction
Source: Bioinformatics. 2023 May 24;39(6):btad340. doi: 10.1093/bioinformatics/btad340 (PMC10243863; doi:10.1093/bioinformatics/btad340)
Supplement: btad340_Supplementary_Data [file btad340_supplementary_data.zip]

Archive with 10 entries (10 files):
- FigS2_DPI350.jpg
- FigS3_DPI350.jpg
- FIGS4_DPI350.jpg
- figS5_DPI350.jpg
- FigS6_DPI350.jpg
- FigS7_DPI350.jpg
- FigS8_DPI350.jpg
- figS9_DPI350.jpg
- GraphscoreDTA_supplementary_bio.docx
- FigS1_DPI350.jpg
